# Supplementary material for: Modulation of ligand–heme reactivity by binding pocket residues demonstrated in cytochrome c' over the femtosecond–second temporal range
Source: FEBS J. 2013 Oct 11;280(23):6070–82. doi: 10.1111/febs.12526 (PMC4163637; doi:10.1111/febs.12526)
Supplement: Supplementary file 1 — Fig. S1. UV‐vis spectra for reduced and NO‐bound samples of WT, R124A and L16A. Fig. S2. Infrared spectra for reduced and NO‐bound WT, R124A and L16A, plus difference spectra (NO‐bound minus reduced). Fig. S3. Reduced WT TRIR difference spectra relative to the ground state between 1 and 100 ps after excitation. Fig. S4. Comparison of 1 ps difference spectrum of WT with NO bound with the 1 ps difference spectrum of a WT reduced sample. Fig. S5. Comparison of TRIR reduced samples for WT, R124A and L16A 1 ps spectra normalized to maximum and minimum amplitudes. Fig. S6. WT TA absorption at five distinct wavelengths fit to the sum of three exponentials using shared lifetimes and a non‐linear least squared fitting model. Fig. S7. Residual plots of 393 and 428 traces fit using the global fitting model shown in Fig. S6. Fig. S8. 1656 cm−1 kinetic decay from WT TRIR data fit to the sum of two exponentials. Fig. S9. Laser‐flash photolysis data at 396 nm for WT fit to the sum of two exponentials. Fig. S10. Comparison of TRIR 1 ps difference spectra for WT and L16A. Fig. S11. Direct comparison of TRIR WT and R124A 1 ps difference spectra. Fig. S12. Photodiode array spectra of R124A versus 0.2 mm NO at time points between 1 and 500 ms post‐mixing. Fig. S13. NO concentration‐dependence curve for R124A versus NO acquired by stopped‐flow UV‐vis. Fig. S14. R124A laser‐flash photolysis concentration dependence curve for k1 rates against six NO concentrations. Fig. S15. R124A laser‐flash photolysis concentration dependence curve for k2 rates against six NO concentrations. Table S1. Assignment of TRIR difference spectra features for WT. Table S2. The influence of NO and protein concentration on the exponential fit of L16A. Data S1. Agreement of ΔA values between R124A TA and flash‐photolysis experiments. [file febs-280-6070-s1.zip]

Archive with 1 entries (1 files):
- febs12526-sup-0001-FigS1-S15_TableS1-S2.pdf
